# Supplementary material for: Trifloxystrobin blocks the growth of Theileria parasites and is a promising drug to treat Buparvaquone resistance
Source: Commun Biol. 2022 Nov 15;5:1253. doi: 10.1038/s42003-022-03981-x (PMC9666453; doi:10.1038/s42003-022-03981-x)
Supplement: Supplementary file 4 — Supplementary Data 1 [file 42003_2022_3981_MOESM4_ESM.xlsx]

## Sheet: Fig3
a)		A_B11			B_B03			B_C03			B_G06			MMV688372			D_H09			E_E11			E_G04			MMV688754			DMSO
	BL3	0.493733	0.792829	0.514248	0.729113	0.961437	0.460587	0.364267	0.647741	0.282494	0.419198	0.726237	0.194401	0.877379	0.7406	0.680357	0.408199	0.625273	0.260567	0.600172	0.550787	0.197411	0.294305	0.699934	0.260875	0.960016	0.930346	0.649	1	1	1
	TBL3	0.726215	0.615036	0.476602	0.826957	0.73416	0.526575	0.73416	0.738206	0.427649	0.419621	0.946901	0.441412	0.52282	0.263287	0.179403	0.269972	0.2087	0.166945	0.449657	0.99279	0.458661	0.266055	0.44427	0.217798	0.289075	0.652469	0.352355	1	1	1
b)	MMV688372	0.01	99.7829	98.675	99.6914
		0.1	98.5716	97.9366	96.2134
		0.5	98.8973	98.5192	93.4531
		1	80.0924	74.6985	75.1776
		3	21.3041	14.5106	17.5069
		5	10.6042	9.78517	9.58147
		10	7.74662	7.20102	7.75751
	MMV688754	0.01	99.8468	99.2645	98.9737
		0.1	98.6575	98.7259	98.895
		0.5	98.6389	97.1515	93.5257
		1	62.4215	59.9555	59.041
		3	31.7594	32.9653	36.6484
		5	20.5114	21.6904	18.9824
		10	9.37658	8.35318	7.39413
c)	TBL3	DMSO			Bup			MMV688754			MMV688372
	Sub G1	3.5	2.72	4.34	14.45	14.94	16.43	10.12	8.25	18.69	7.61	8.04	8.31
	G1	48.3	58.8	53.2	76.3	71.9	74.1	67.4	65.6	66.5	56.8	56.3	56.9
	S	11.7	16.2	11.1	7.71	6.47	7.09	10.5	11.7	11.1	11.5	12.1	11.8
	G2/M	19.5	19.2	18.1	7.6	10.9	9.25	13.9	14.7	14.3	19.3	18.3	18.8
	BL3	DMSO			Bup			MMV688754			MMV688372
	Sub G1	2.01	2.76	1.23	2.05	2.02	1.62	3.42	4.69	4.06	3.96	4.16	4.61
	G1	36.7	44	40.1	33.2	32.5	45.7	30	39.8	34.9	31	26.6	44.4
	S	22.9	23.2	24.2	22.2	22.9	26	16.6	16.5	16.55	21	18.6	18.5
	G2/M	25.9	20.7	14.9	24.6	23.9	20.3	23.1	30.8	26.95	23.3	25.5	22.6

## Sheet: Fig4
a)	TBL3	Ctrl	DMSO	BUP	MMV688754	MMV688372		Tac12	Ctrl	DMSO	BUP	MMV688754	MMV688372		Tpm	Ctrl	DMSO	BUP	MMV688754	MMV688372			b)		BUP			MMV688754			MMV688372			DMSO
		8	11	1	3	10			3	34	5	0	17			6	6	0	2	10				Tac12	0.064714	0.026388	0.0463576	0.057111	0.081182	0.116601	0.612689	1.09679	0.908373	1	1	1
		12	15	2	2	11			6	14	4	0	30			6	6	0	5	7				TBL3	0.039248	0.059545	0.100092	0.063484	0.117654	0.064528	0.655138	0.796973	0.744791	1	1	1
		8	18	1	2	12			6	30	0	8	60			6	5	0	2	15				Tpm	0.133039	0.137603	0.18047	0.163786	0.242982	0.17734	0.483327	0.397876	0.827387	1	1	1
		11	13	1	2	12			10	34	2	0	50			12	8	0	1	6
		11	9	1	5	7			10	29	0	3	12			6	3	0	0	10
		15	21	0	3	7			13	22	0	5	6			6	3	0	0	3
		5	17	8	4	7			20	30	0	0	16			6	6	0	0	5
		7	13	2	2	9			17	20	4	0	16			12	10	0	0	7
		10	17	0	3	7			39	14	0	0	23			5	8	0	0	12
		9	21	0	2	9			5	13	4	0	34			10	8	2	0	10
		12	6	0	3	10			7	16	2	4	16			6	6	2	0	8
		12	16	0	2	9			6	15	3	0	15			6	8	2	3	6
		21	9	2	2	11			4	8	1	4	17			4	3	6	2	5
		13	12	2	3	7			10	4	0	5	21			10	7	5	2	4
		12	12	0	2	16			15	21	2	0	66			6	6	5	6	7
		15	8	0	0	14			9	23	1	0	28			7	6	3	0	6
		10	8	0	1	9			14	14	4	0	21			8	7	3	0	9
		7	8	3	2	7			16	17	2	0	25			10	4	0	0	8
		17	6	1	2	12			10	13	1	5	53			10	10	0	0	10
		7	9	0	0	8			10	16	5	1	26			8	8	0	0	6
		13	9	0	2	8			6	12	2	6	27			6	12	0	5	9
		12	5	0	2	8			30	17	0	10	29			8	7	0	2	13
		13	11	0	2	12			10	16	2	0	12			10	4	0	1	6
		16	7	1	0	15			12	25	1	12	13			7	4	0	1	9
		12	6	3	2	7			12	17	0	0	17			4	6	0	5	8
		9	9	0	5	5			34	20	2	0	15			10	6	2	0	6
		14	6	5	2	8			16	24	0	0	15			4	6	6	0	9
		6	11	3	4	9			14	34	0	0	6			7	4	3	0	7
		10	15	0	0	5			5	13	1	16	7			5	8	3	3	5
		12	14	0	0	5			30	10	1	0	18			9	7	1	1	8
		9	20	0	6	4			43	12	4	1	13			12	3	0	0	8
		9	20	0	3	3			50	18	5	0	9			8	10	2	0	10
		15	6	5	6	6			15	20	2	3	10			6	6	0	2	2
		10	4	6	3	6			10	20	6	0	13			4	4	0	2	5
		10	14	0	0	7			5	17	2	0	24			10	4	3	1	6
		12	12	1	6	5			9	7	4	0	14			10	6	4	3	7
		11	13	1	7	5			25	12	0	0	17			4	8	2	0	10
		10	7	0	0	13			8	13	0	3	18			6	5	0	2	5
		13	12	0	6	9			10	12	2	10	10			8	5	1	2	5
		15	16	0	0	12			20	17	0	0	12			7	9	0	1	8
		8	7	0	0	5			8	16	0	12	10			9	14	0	1	12
		12	6	2	3	8			12	17	0	9	10			7	4	0	0	4
		7	13	1	2	4			10	12	3	8	10			2	5	0	1	4
		14	6	0	6	9			9	30	6	6	13			5	9	0	1	5
		16	16	0	2	7			8	12	4	3	6			5	6	0	3	9
		9	16	0	1	20			21	10	8	1	10			8	7	4	2	8
		12	21	0	0	13			35	10	7	1	12			11	6	5	0	8
		11	16	5	0	7			15	12	9	1	16			9	6	6	6	6
		13	7	12	0	16			17	6	4	1	8			10	5	5	4	6
		12	20	2	0	20			48	8	0	6	10			7	7	3	2	7
		12	13	0	4	10			16	17	0	2	12			8	9	1	1	4
		10	7	4	5	10			30	6	0	2	12			18	6	0	1	3
		9	16	0	4	17			15	14	5	2	10			6	5	0	3	9
		2	20	5	0	23			26	8	7	0	8			4	7	0	1	3
		10	10	7	0	15			25	20	1	0	10			2	8	0	2	20
		4	10	8	0	4			10	10	2	17	6			6	4	0	0	7
		12	17	6	7	12			11	16	0	5	8			3	5	0	0	7
		14	23	0	0	8			35	12	4	3				3	10	0	1	6
		8	15	5	0	14			5	10	3	1				7	6	0	1	4
		10	4	3	1	6			8	13	2	4				7	9	0	1	7
		8	12	2	4	18			6	10	8	0				7	8	2	1	5
		14	8	0	7	15			14	22	0	0				16	8	1	3	4
		12	14	0	0	12			17	15	5	0				8	8	1	2	9
		6	6	2	0	10			21	10	2	2				6	8	6	1	8
		8	18	1	0	7			12	30	0	3				16	11	0	0	6
		6	15	7	0	7			16	28	0	3				15	6	0	0	2
		6	12	5	7				9	17	8	8				24	4	1	5	2
		10	10	3	13				10	20	5	5				10	0	2	3	4
		6	7	5	4				9	8	4	7				6	9	0	0	7
		7	7	6	4				10	14	3	3				2	7	2	0	4
		5	4	0	3				9	7	9	4				5	7	3	1	6
		4	4	0	2				10	6	5	5				3	5	5	3	7
		5	6	0	4				12	7	2	14				4	8	3	2	10
		4	6	0	5				8	14	0	7				5	9	6	1	14
		7	6	1	3				15	10	0	9				8	4	0	0	9
		10	8	1	2				16	10	8	4				7	2	0	0	14
		6	7	0	1				8	10	4	5				9	5	0	1	9
		6	6	0	3				8	13	1	5				10	8	0	1	5
		10	10	0	2				7	10	5	9				8	9	0	0	4
		6	3	0	2				9	12	1	4				7	7	0	0	7
		8	12	0	4				6	14	0	3				4	6	4	2	8
		4	5	6	2				9	13	0	6				9	6	1	5	10
		8	3	12	5				8	8	0	2				7	4	3	5	5
		7	4	2	2				10	9	0	3				3	5	4	2	8
		10	5	1	4				16	10	5	4				8	10	0	0	8
		5	9	12	2				13	16	7	2				4	8	0	1	4
				4							3	7				5	8	0	2	4
				6							0	5				10	10	0	0	12
				6								3				8	2	3	0	8
				3								6				7	2	4	0	6
				0								7				3	5	4	3	12
				0								6				5	5	0	1	4
				0								3				3	12	0	2	10
				0												14	3	0	2	10
				5												9	4	5	3	5
				3												13	5	4	0	4
				0												4	8	7	0	8
				0												9	6	6	2	9
																10	6	0	1	2
																5	4	0	3	4
																5	8	0	1	6
																6	6	5	1	7
																3	7	3	1	9
																7	8	0	1	2
																4	4	0	1	10
																4	10	0	1	9
																5	6	3	0	5
																10	9	3	0	4
																5	5	4	0	4
																10	4	0	0	2
																10	20	0	4	15
																4	9	0	0	7
																5	11	0	0	10
																9	6	4	3	4
																9	8	4	2	2
																6	16	6	0	12
																6	3	0	0	7
																5	2	0	2	5
																4	4	1	1	2
																8	4	2	0	7
																8	3	0	0	7
																10	5	0	3	4
																10	6	0	4	10
																5	14	3	2	5
																8	4	2	1	4
																8	5	5	0	8
																6	8	0	0	12
																7	9	4	2	2
																21	8	3	2	5
																23	3	0	4	9

## Sheet: Fig5
TBL3	Bup			MMV688754			MMV688372			DMSO
HK2	0.227535	0.277435	0.29	0.310044	0.343478	0.3	1.03774	1.12448	1.08	1	1	1
PDK1	0.342852	0.327722	0.3	0.4	0.411366	0.352835	0.853782	0.919823	0.8	1	1	1
miR155	0.535673	0.555307	0.6	0.57	0.631004	0.546369	1.13333	1.01788	1.2	1	1	1
mmp9	0.330887	0.361372	0.4	0.25	0.224394	0.181805	1.17802	1.11067	1.2	1	1	1
Tac12	Bup			MMV688754			MMV688372			DMSO
HK2	0.387974	0.464499	0.44	0.5	0.548536	0.665855	0.962921	1.08335	0.93	1	1	1
PDK1	0.366637	0.529634	0.47	0.79	0.639043	0.840649	0.831614	0.968716	0.85	1	1	1
miR155	0.332536	0.218182	0.28	0.44	0.454545	0.420606	0.611244	0.824242	0.75	1	1	1
mmp9	0.513584	0.747635	0.7	0.5	0.481467	0.594642	0.941535	1.00794	1	1	1	1

## Sheet: Fig6
a)
TamR1	Ctrl 37°C			DMSO			MMV688754			MMV688372
	0.07641	0.7118	0.2703	20.1098	17.7994	18.6435	2.28888	1.10689	1.897	14.6436	15.2198	17.964
b)		Macroshizont				Merogony
	Ctrl	33	43	40	44	67	57	60	56
	DMSO	50	40	30	42	50	60	70	58
	MMV688754	76	80	84	75	24	20	16	25
	MMV688372	32	42	47	47	68	58	53	53

## Sheet: Fig7
c)	TP	DMSO	DTM	MMV688754
	0.0187936	0.105624	0.0200583	0.0999031
	0.0225383	0.111186	0.0216629	0.116408
	0.019016	0.119562	0.0189031	0.109954

## Sheet: Fig8
b)	Ctrl	12		Bup	7		MMV688754	4		Bup+MMV688754	0
		5			5			8			4
		5			10			6			5
		2			8			5			1
		0			4			8			1
		10			5			2			3
		7			7			0			6
		9			6			0			3
		6			4			1			5
		6			4			4			10
		12			0			4			7
		8			3			0			3
		4			5			7			1
		5			2			0			0
		5			7			5			2
		0			6			6			4
		5			5			8			4
		10			7			6			6
		8			3			10			4
		0			0			1			8
		10			3			5			4
		4			6			6			2
		6			5			0			4
		0			3			1			8
		6			8			4			5
		8			6			10			10
		5			8			0			10
		8			6			0			20
		5			8			6			7
		0			19			5			0
		3			4			10			6
		4			8			6			2
		0			10			10			2
		4			8			5			5
		7			4			10			4
		6			6			3			6
		10			8			1			4
		4			24			4			3
		8			14			0			8
		8			5			10			3
		8			6			3			10
		4			12			5			0
		0			6			0			3
		2			8			5			2
		12			8			1			4
		10			5			0			0
		8			6			8			10
		10			10			2			8
		0			10			4			4
		1			0			0			10
		3			4			4			8
		4			2			7			4
		4			10			8			0
		3			7			6			5
		5			8			5			5
		3			5			8			10
		10			8			5			6
		9			6			1			6
		12			7			4			3
		12			12			0			10
		24			4			5			0
		14			0			0			4
		14			10			9			8
		0			8			3			0
		3			9			10			4
		0			15			12			5
		1			5			2			6
		16			5			4			2
		5			8			0			8
		16			9			4			5
		13			12			12			7
		0			10			3			5
		10			14			6			10
		8			2			5			3
		9			6			10			2
		12			0			3			5
		10			16			1			5
		6			0			8			10
		12			8			4			6
		12			8			2			6
		10			8			0			3
		14			9			4			10
		8			17			8			0
		9			7			0			4
		8			10			6			8
		16			12			2			0
		10			12			6			4
		6			9			0			5
		14			7			0			6
		6			9			4			2
		10			6			8			16
		3			0			8			8
		7			7			6			8
		14			10			8			3
		14			7			4			18
		8			10			0			8
		12			8			4			4
		14			14			12			2
		9			10			3			6
		13			19			6			10
		9			14
		8			14
		10
		8
		12
		13
		7
		7
		9
		10
		15
